# Supplementary material for: Proximal and distal muscle fatigue differentially affect movement coordination
Source: PLoS One. 2017 Feb 24;12(2):e0172835. doi: 10.1371/journal.pone.0172835 (PMC5325574; doi:10.1371/journal.pone.0172835)
Supplement: S1 Dataset — (XLSX) [file pone.0172835.s001.xlsx]

## Sheet: Subject Data
	Sex	Age	Height (m)	Mass (kg)	Fatigue Time		Tool Use*
					Shoulder	Hand
1	F	24	1.825	76.3636	360	180	2
2	M	22	1.79	81.3636	140	180	3
3	M	26	1.825	70.9	180	178	2
4	M	19	1.88	63.18	228	90	1
5	F	20	1.68	74.0909	180	180	2
6	M	21	1.75	80.9091	360	248	1
7	F	18	1.615	53.6364	180	180	1
8	F	20	1.63	82.2727	180	180	2
9	F	20	1.775	83.1818	256	180	2
10	F	19	1.655	75.4545	180	88	3
11	F	36	1.585	58.6364	90	75	4
12	M	28	1.755	67.2727	180	215	1
13	M	45	1.57	55	180	180	5
14	M	64	1.81	84.5455	190	215	4
* Tool use; Subjects were asked this question: How often do you use wrenches or other hand tools?
	1	2	3	4	5
	almost never	a couple times a year	once a month	once a week	almost every day

## Sheet: MVCs
MVCs and RPE			Raw MVC (N)						Relative strength (% Baseline)								Ratings of Perceived Exertion
			Baseline	Pre	Fatigue	Post			Pre	Fatigue	Post						Pre	Fatigue	Post
		Subject						Subject								Subject
Shoulder Strength	Shoulder Fatigue	1	352.133	308.6	268.067	245.333		1	87.6373	76.1265	69.6705				Shoulder Fatigue	1	5	10	8.33333
		2	443.267	383.633	364.933	282.3		2	86.5468	82.3282	63.6863					2	3.33333	9	8
		3	418.733	374.767	246.7	261.533		3	89.5001	58.9158	62.4582					3	2.33333	8	5.33333
		4	307.6	312.7	204.4	167.867		4	101.658	66.4499	54.573					4	2	8	5.33333
		5	275.167	253.7	231.667	232.6		5	92.1987	84.1914	84.5306					5	1.33333	8	8
		6	370.367	366.467	280.7	231.033		6	98.947	75.7898	62.3796					6	3	8	4
		7	188.467	164.533	144.233	130.433		7	87.301	76.5299	69.2076					7	2	8	6
		8	244.5	260.7	192.233	156.1		8	106.626	78.623	63.8446					8	5.83333	10	9.5
		9	303.767	293.133	265.4	231.7		9	96.4995	87.3697	76.2757					9	4.66667	9	6.33333
		10	288.967	279.8	197.433	179.133		10	96.8278	68.3239	61.991					10	1.83333	8	5.33333
		11	290.277	293.867	248.167	207.4		11	101.237	85.4932	71.4491					11	3	10	5.33333
		12	351.3	358.867	265.833	252.667		12	102.154	75.6713	71.9233					12	2	10	9
		13	397.233	321.733	312.833	291.8		13	80.9935	78.753	73.4581					13	1	9	4.33333
		14	340.433	315.233	259.533	226.133		14	92.5977	76.2362	66.4251					14	3.33333	9	3.33333
	Hand Fatigue
		1	336.7	327.667	347.8	320.667		1	97.3171	103.297	95.2381				Hand Fatigue	1	3.33333	10	6.66667
		2	474.933	424.9	413.833	392.4		2	89.4652	87.135	82.6221					2	4.5	9	7.33333
		3	372.267	351.767	382.933	355.233		3	94.4932	102.865	95.4244					3	3.66667	8	5
		4						4								4	4	9	4.66667
		5	336.3	301.6	292.767	288.467		5	89.6818	87.0552	85.7766					5	3.33333	9	8.33333
		6	373.867	373.867	347.63	324.833		6	100	92.9823	86.8848					6	5	9	4.5
		7	206.967	200.067	190.067	184.667		7	96.6661	91.8344	89.2253					7	2.66667	8	4.33333
		8	284.3	264.6	246.8	249.733		8	93.0707	86.8097	87.8415					8	3.83333	10	7.33333
		9	298.7	338.1	315.567	329		9	113.19	105.647	110.144					9	4.33333	8	6
		10	289.467	269.8	247.8	267.067		10	93.2059	85.6057	92.2616					10	3.66667	10	3.83333
		11	321.7	299.933	295.233	305.167		11	93.2339	91.7729	94.8606					11	3.83333	10	6
		12	288.933	310.2	301.5	278.367		12	107.36	104.349	96.3429					12	2	10	2.33333
		13	388.133	402.5	384.767	405.6		13	103.701	99.1326	104.5					13	1.66667	10	2.33333
		14	297.2	310.267	308.8	313.5		14	104.397	103.903	105.485					14	3.33333	8	4.33333
Hand Strength	Shoulder Fatigue	1	421.83	431.64	415.29	418.56		1	102.326	98.4496	99.2248
		2	634.38	601.68	575.52	516.66		2	94.8454	90.7216	81.4433
		3	467.61	431.64	454.53	395.67		3	92.3077	97.2028	84.6154
		4	323.73	333.54	284.49	300.84		4	103.03	87.8788	92.9293
		5	318.825	277.95	284.49	277.95		5	87.1795	89.2308	87.1795
		6	385.86	379.32	348.255	343.35		6	98.3051	90.2542	88.9831
		7	317.19	313.92	287.76	274.68		7	98.9691	90.7216	86.5979
		8	369.51	376.05	346.62	327		8	101.77	93.8053	88.4956
		9	304.11	291.03	284.49	284.49		9	95.6989	93.5484	93.5484
		10	323.73	313.92	317.19	317.19		10	96.9697	97.9798	97.9798
		11	304.11	295.935	300.84	295.935		11	97.3118	98.9247	97.3118
		12	389.13	412.02	408.75	395.67		12	105.882	105.042	101.681
		13	402.21	412.02	382.59	389.13		13	102.439	95.122	96.748
		14	343.35	366.24	392.4	349.89		14	106.667	114.286	101.905
	Hand Fatigue
		1	438.18	415.29	284.49	310.65		1	94.7761	64.9254	70.8955
		2	611.49	585.33	356.43	418.56		2	95.7219	58.2888	68.4492
		3	434.91	438.18	310.65	320.46		3	100.752	71.4286	73.6842
		4	392.4	346.62	241.98	255.06		4	88.3333	61.6667	65
		5	366.24	340.08	215.82	251.79		5	92.8571	58.9286	68.75
		6	382.59	382.59	327	343.35		6	100	85.4701	89.7436
		7	333.54	313.92	258.33	264.87		7	94.1176	77.451	79.4118
		8	398.94	376.05	294.3	258.33		8	94.2623	73.7705	64.7541
		9	336.81	346.62	258.33	297.57		9	102.913	76.699	88.3495
		10	343.35	327	291.03	294.3		10	95.2381	84.7619	85.7143
		11	297.57	300.84	228.9	245.25		11	101.099	76.9231	82.4176
		12	420.195	423.465	274.68	327		12	100.778	65.3696	77.821
		13	389.13	416.925	284.49	333.54		13	107.143	73.1092	85.7143
		14	318.825	333.54	300.84	297.57		14	104.615	94.359	93.3333

## Sheet: Wrench Variables
Wrench Metrics
			Movement Time (s)	Wrench-Lab X (degrees)		Wrench-Lab X velocity (degrees/s)	Wrench-Lab X variability	Wrench-Lab X Range of Motion	Movment Cycles
		Subject		max	min	max	MeanSD	ROM	# reps
Shoulder Fatigue	Pre	1	0.992703	105.739	-6.63282	466.583	5.49	112.371	59
		2	0.991372	110.341	-8.14514	383.341	6.34	118.486	55.667
		3	0.992252	114.729	-7.70603	514.4	3.58	122.435	57.667
		4	0.982373	106.625	-9.05708	496.629	4.58	115.682	58
		5	0.992762	17.8134	-53.6146	306.597	3.58	71.428	58.3333
		6	0.930076	114.505	5.24451	394.351	5.27	109.26	54.6667
		7	0.992976	119.18	-2.24516	398.691	5.62	121.425	58
		8	0.994999	97.1887	-18.9757	427.567	6.87	116.164	54.3333
		9	0.989771	105.593	-8.93316	442.229	5.56	114.526	55.3333
		10	0.990949	131.975	33.1569	381.357	4.86	98.8181	58.3333
		11	1.04826	127.324	-24.3047	524.578	4.34	151.628	53.3333
		12	1.00247	127.318	51.0724	275.79	8.74	76.2459	53.6667
		13	0.992308	114.651	-6.87907	602.2	4.22	121.53	57.3333
		14	0.988396	105.374	-3.35664	382.889	3.87	108.73	58
	Post	1	0.997798	107.192	-11.2829	459.095	4.71	118.475	56.33
		2	0.984806	103.253	-6.8716	405.733	6.71	110.125	55.667
		3	0.992776	109.753	-11.2291	523.95	5.64	120.982	51.667
		4	1.00174	100.745	-9.2615	448.902	5.83	110.006	52.3333
		5	0.981497	15.7444	-48.4474	278.552	4.19	64.1918	59
		6	0.97905	113.409	-1.54892	449.953	9.61	114.958	40.3333
		7	0.993293	113.366	6.70131	363.336	6.7	106.665	58
		8	0.995823	81.8495	-22.9047	411.418	8.59	104.754	51.6667
		9	0.987984	107.71	-7.18802	457.214	5.71	114.898	55.6667
		10	1.01486	128.547	37.7014	316.933	7.52	90.846	48.3333
		11	1.24067	123.285	-22.1942	417.403	4.62	145.479	46.6667
		12	1.34504	128.154	37.5988	283.344	6.51	90.5556	29.6667
		13	0.991146	114.385	-5.93266	619.578	4.62	120.317	56.6667
		14	0.988888	96.6942	-4.48027	355.613	4.26	101.174	59
Hand Fatigue	Pre	1	0.997769	98.9436	-5.52433	425.2	5.22	104.468	55.667
		2	0.983569	120.135	-8.0116	438.328	4.1	128.147	59
		3	0.990855	107.204	-7.75031	473.701	3.91	114.954	57.667
		4	0.989487	102.988	-4.77506	437.573	6.46	107.763	57.6667
		5	0.989313	46.0424	-11.0204	244.131	4.59	57.0628	59
		6	0.980032	124.536	-5.04714	483.287	5.84	129.583	56
		7	0.996956	114.323	-4.44048	376.116	5.98	118.764	58.6667
		8	1.0008	103.656	2.35648	352.611	7.41	101.3	47.6667
		9	0.994021	113.436	-1.63976	492.227	4.64	115.076	57
		10	0.992887	122.015	31.637	355.702	5.12	90.3775	55.3333
		11	0.987754	117.902	-26.6588	476.559	5.05	144.561	51.3333
		12	1.06622	138.987	58.1563	265.653	4.26	80.8303	51
		13	0.992613	114.279	-4.76884	629.447	4.05	119.048	57.3333
		14	0.982579	110.262	-2.39494	380.325	5.28	112.657	54
	Post	1	0.999145	98.3127	-4.41021	427.662	6.01	102.723	53.667
		2	0.972128	114.224	-6.28131	429.793	5.16	120.505	59
		3	0.985862	116.913	-8.85412	571.795	5.61	125.767	55.33
		4	0.985633	100.503	-4.87623	438.026	6.23	105.379	52.6667
		5	0.983392	36.7297	-18.7399	262.694	7.25	55.4696	59
		6	1.04435	117.806	7.57621	394.287	5.4	110.23	54
		7	0.994033	114.291	-7.09512	423.768	8.03	121.386	57
		8	0.996161	105.31	-2.46106	394.351	7.24	107.771	46
		9	0.991562	114.09	-1.72936	537.521	7.15	115.819	56
		10	0.992666	126.508	34.9109	376.642	5.21	91.5972	53.6667
		11	1.08372	122.982	-29.6279	522.605	4.82	152.609	47
		12	1.07893	139.125	68.0526	256.786	6.74	71.0722	44.6667
		13	0.990401	118.765	-5.5546	634.988	4.75	124.32	57.6667
		14	0.983261	108.41	3.70404	355.289	5.9	104.706	56.667

## Sheet: Peak Angles
Peak Joint Angles (degrees)
			Shoulder						Elbow				Wrist				Wrench-Hand						Trunk
		Subject	Humeral Plane		Humeral Elevation		Humeral Internal Rotation		Pronation		Flexion		Ulnar Deviation		Flexion		X		Y		Z		Right Lean		Right Rotation		Extension
			max	min	max	min	max	min	max	min	max	min	max	min	max	min	max	min	max	min	max	min	max	min	max	min	max	min
Shoulder Fatigue	Pre	1	71.5205	46.6596	108.79	74.5265	-1.2397	-25.8961	16.9474	-31.9111	58.5197	45.0364	8.76575	-21.4237	-3.21767	-31.4789	125.018	119.008	23.0435	10.4336	-63.2037	-75.6516	-4.41041	-6.00367	-5.2983	-10.2417	4.64396	3.05617
		2	68.4027	37.1857	114.857	70.4082	-12.0773	-40.0894	-5.25259	-47.0973	77.4924	59.8244	20.8947	0.499106	9.88672	-31.7301	107.943	98.2132	22.8873	9.27355	-71.8807	-91.202	-3.4814	-6.01	-2.39456	-5.68024	1.38219	-0.147408
		3	56.5999	35.9861	105.283	73.0359	-14.4237	-32.8485	43.1598	-19.7184	74.5046	55.7675	33.0996	-4.92998	9.4633	-9.31558	132.684	127.125	13.2788	-12.183	-70.6426	-94.0808	-3.64976	-5.12299	-1.61771	-4.33376	2.33143	1.15834
		4	65.2529	45.8269	101.369	74.053	-22.163	-43.3713	41.2077	-38.8057	69.8896	44.4462	21.4177	-7.08285	-20.0293	-37.8645	121.068	111.677	15.0438	-2.21536	-57.6986	-82.872	-8.18266	-9.5041	-8.23701	-12.791	-0.548058	-1.8003
		5	74.1176	42.9518	72.0364	59.6509	-27.5964	-57.0825	-10.6005	-24.504	91.0299	83.935	50.3457	41.3472	9.44552	-36.3503	148.174	133.312	26.6086	7.49539	-83.0017	-105.909	-2.81672	-5.45509	10.3133	-1.72381	7.98301	6.06872
		6	57.7954	38.2684	107.458	80.4018	-20.8681	-38.0385	57.1456	-0.107154	75.8132	62.5963	39.1358	12.3285	10.754	-13.0587	145.479	134.346	6.52046	-25.5916	-67.4236	-85.7198	-3.35016	-5.20046	-4.58614	-8.14549	-4.93037	-7.74399
		7	47.0345	26.4313	95.8249	60.3566	-14.402	-31.5152	28.3794	-27.6496	82.0753	50.6204	32.1297	-10.8709	-16.7861	-42.2003	131.754	117.426	7.72976	-26.9604	-39.1482	-67.2823	-6.98141	-10.1474	7.58436	1.18718	10.1411	5.48901
		8	58.0545	33.7209	92.6318	63.3535	-17.5103	-40.4872	32.788	-13.9083	81.5665	61.4131	44.4112	13.6793	-1.14609	-30.9013	144.741	134.977	1.33502	-25.203	-65.5861	-83.974	-4.43237	-6.57613	0.644773	-4.15224	5.7894	3.83804
		9	63.7594	36.122	108.766	71.1293	-13.7018	-37.9937	12.9677	-30.1616	72.1496	58.9689	27.5989	0.908901	33.4263	-1.58428	135.289	127.857	18.7389	-2.99451	-78.5556	-94.9758	0.234067	-1.13888	-0.431225	-4.61928	1.84033	0.120256
		10	49.3384	36.077	88.5102	56.5202	-24.8996	-42.807	37.6324	12.836	81.8331	50.7731	37.83	-14.1201	-20.2291	-34.9354	132.862	106.825	-27.239	-48.6451	-27.7587	-50.0673	-5.81431	-10.5248	-0.789537	-3.95789	12.3807	9.9216
		11	72.0441	37.0128	108.524	57.8488	-14.8528	-38.5298	43.8229	-19.7824	77.0559	57.3246	25.7101	-4.8265	6.97709	-13.8556	139.376	128.988	17.1985	-21.1918	-62.3416	-95.3885	-4.733	-6.83748	-7.59623	-11.9208	5.5539	3.61497
		12	32.4486	18.2603	100.55	71.7519	-28.3479	-41.1214	42.5954	13.088	85.7264	76.0042	24.1648	-4.92281	-19.5731	-31.9987	126.797	117.841	-12.7312	-23.2582	-33.0149	-42.453	-4.93013	-6.26403	7.46506	4.93342	-2.50267	-3.86957
		13	74.3196	39.7787	107.6	59.6283	-5.76556	-61.8295	25.0016	-10.9049	65.2668	41.3732	33.6741	-5.23611	0.145284	-11.981	137.815	129.293	7.10453	-15.859	-61.5331	-76.1226	-4.13735	-5.83479	3.41622	0.892656	9.62001	8.14538
		14	61.6592	39.175	95.9687	63.6645	-10.4191	-30.9035	44.178	-8.85898	71.2834	61.3649	21.1431	-8.72458	-12.9542	-32.8958	136.514	129.318	14.4651	0.0233836	-52.9721	-63.1911	-4.06035	-6.13697	-2.88109	-6.91425	3.64916	2.08451
	Post	1	70.2317	46.2826	94.6669	65.2401	-8.53488	-38.324	20.9342	-32.6746	57.9597	36.3445	14.629	-14.6587	-7.4353	-31.2593	124.774	116.804	15.0411	-6.94581	-59.7653	-75.9184	-9.76343	-12.4591	-3.37188	-8.33655	7.76332	6.09961
		2	71.9978	34.0602	96.8651	55.0585	-15.2328	-52.3493	2.10169	-38.0854	83.3679	56.8577	17.501	-10.9884	2.57793	-31.5157	109.862	100.702	26.7556	13.4165	-66.1786	-82.9104	-11.109	-16.7792	-2.07358	-8.06618	4.85997	2.35712
		3	57.8645	26.1703	99.5467	58.9897	-11.4278	-40.0763	44.8095	-8.30684	85.1525	64.9085	31.9867	-3.0675	6.34636	-11.7031	136.421	129.842	17.9378	-6.14047	-68.2617	-88.7918	-7.74888	-12.2475	-1.25726	-5.78488	5.70733	1.64335
		4	56.9295	32.7578	89.9714	62.7501	-26.4659	-48.9412	34.806	-37.6588	83.4391	59.9914	21.7123	-3.39578	-5.65185	-30.7454	118.552	108.374	17.8505	-1.18551	-68.1795	-93.6293	-14.5005	-16.9911	-2.97304	-7.43528	-0.0358377	-2.79881
		5	77.4888	44.8786	55.4698	44.8734	-31.6722	-59.3109	-4.30611	-15.0911	99.0919	92.2924	50.7348	42.0144	7.59451	-39.0443	151.253	136.421	29.1028	7.62712	-79.3306	-97.6719	-7.75256	-12.1274	14.3233	-2.16955	12.7932	8.83397
		6	54.3338	36.9053	92.7055	69.1067	-19.695	-38.9442	48.5276	-8.81812	82.0572	65.0693	37.1747	17.4468	17.5593	-4.38806	141.171	131.123	5.77259	-25.8042	-81.3925	-99.0593	-11.987	-17.2083	-5.11743	-11.8697	1.76349	-7.49199
		7	46.2505	25.2879	88.1727	57.7302	-18.7744	-40.2333	29.7922	-20.8799	82.4585	49.6453	30.9334	-11.1252	-19.1493	-43.5836	133.502	113.536	2.34365	-30.3727	-28.9358	-59.039	-7.38761	-14.5716	7.68918	1.28608	10.8872	3.56698
		8	48.7151	30.4045	80.1372	59.1523	-19.7533	-38.8015	30.0716	-16.0039	85.8727	62.8859	41.939	15.342	-0.580807	-32.5085	144.406	136.7	5.10149	-21.5443	-65.643	-83.6496	-8.96854	-12.047	6.71209	-2.32319	6.42954	3.34815
		9	55.1322	32.6494	102.534	66.9422	-10.6091	-40.9954	31.1723	-20.3099	74.5571	54.9567	32.1789	-2.62162	14.2198	-10.518	144.013	135.587	10.8042	-16.8549	-67.7782	-81.6461	-3.74765	-5.55331	3.64316	-1.02553	5.51189	3.1902
		10	52.061	38.1266	78.3636	51.8099	-24.1063	-41.6869	36.6875	16.6857	84.6174	51.825	33.4644	-15.217	-21.3923	-38.3426	130.712	111.183	-31.1467	-47.3625	-28.325	-45.4226	-9.25405	-17.9808	-2.87659	-9.15399	13.319	7.30551
		11	69.9189	37.5337	101.611	54.1311	-15.9294	-39.6494	41.7024	-21.0058	76.9978	53.4196	24.8573	-6.85507	5.19108	-15.2574	138.284	127.212	16.6273	-21.0021	-62.9201	-93.1993	-7.62345	-10.4718	-6.02126	-11.1425	7.17025	4.17687
		12	36.6007	14.7044	97.6547	58.9257	-26.2936	-46.5533	45.6732	17.452	90.2723	74.0818	25.0351	-6.78533	-23.0598	-37.3094	132.785	122.382	-9.2032	-23.2723	-29.6326	-41.3292	-7.81082	-11.4263	13.1958	8.37604	1.8774	-1.60884
		13	76.5116	40.0585	102.522	59.267	-8.49028	-68.9898	27.6516	-8.5637	60.4288	33.8434	33.7287	-8.47834	2.10492	-12.7996	137.756	127.915	2.42353	-20.1411	-59.9731	-75.0344	-5.55312	-8.07824	4.44086	1.06063	11.2093	9.51705
		14	62.8683	38.0866	85.4914	54.3647	-13.9049	-38.7663	38.4115	-7.69137	73.7043	61.5572	19.8244	-8.68132	-4.20222	-28.2952	134.961	127.715	15.3139	0.775698	-56.7293	-65.5653	-6.71635	-9.34029	1.22696	-3.8497	6.55035	4.13241
Hand Fatigue	Pre	1	67.6665	41.6238	112.19	73.2659	4.98328	-26.1292	-19.6894	-50.3504	61.8047	51.7234	2.45244	-12.4007	12.6716	-18.671	116.514	104.784	26.1555	16.7585	-78.7304	-94.6987	-4.77173	-7.27958	-1.70086	-7.54966	5.22242	3.40885
		2	74.7117	30.6454	116.823	61.4996	-10.9921	-46.0181	-3.19583	-39.0984	86.0192	66.1418	16.3955	-8.05493	10.2427	-31.4099	121.671	115.242	28.4262	5.01297	-63.3326	-79.2919	-1.93269	-5.21748	-0.941937	-5.7729	2.62103	0.166443
		3	57.4183	33.8793	100.288	69.6494	-18.291	-36.438	28.8952	-25.655	83.2525	59.4671	30.1696	-7.67186	-3.37565	-24.3993	129.611	122.703	15.7642	-10.0893	-61.1137	-84.7334	-5.20727	-6.36499	-2.88084	-5.78457	2.35965	1.17977
		4	56.9448	32.0937	104.77	70.4888	-22.1421	-45.6747	32.0379	-34.6715	79.5245	54.0422	19.4066	-6.1088	-8.0183	-36.0761	117.686	106.279	17.6276	-0.278828	-55.5737	-77.3153	-7.51089	-9.06371	-2.55494	-6.37168	-1.94181	-3.5325
		5	68.786	48.7666	80.1824	67.3905	-26.0063	-47.1311	24.2401	-6.4282	81.6754	76.3666	40.8706	30.0845	-3.70833	-18.8579	147.183	139.32	12.1998	-17.8715	-56.3154	-73.5276	-1.85642	-3.20461	-1.56785	-5.44974	1.1414	-0.0357833
		6	67.8354	44.8656	109.252	74.3517	-20.2505	-44.6875	42.9039	-15.0729	69.9515	45.4978	30.3902	-9.38594	-1.1077	-20.4589	129.494	116.734	7.63112	-20.4779	-49.2114	-75.812	-4.33718	-6.9353	-4.54197	-8.89425	-2.79209	-7.31959
		7	71.9171	29.9989	99.3886	51.2356	-16.1903	-53.2245	35.1498	-5.59392	84.655	60.6846	27.2364	-8.3226	-13.0297	-32.2703	143.003	129.901	10.2658	-21.0759	-42.1832	-63.8183	-3.8028	-6.0172	4.71264	-1.59763	6.26415	2.80528
		8	60.2507	30.9548	102.557	62.0521	-10.1382	-42.9945	27.4245	1.06101	81.6941	67.6515	41.3199	13.5495	5.33345	-11.6127	142.544	134.652	3.04513	-16.8176	-66.86	-78.1196	-4.35146	-6.1696	2.54659	-1.91352	5.19174	3.41466
		9	61.937	45.6071	105.653	80.3807	-15.2588	-40.5939	36.7499	-26.6618	67.8792	50.0039	30.5226	-5.54285	3.27784	-14.8481	138.988	130.774	7.41824	-22.438	-60.4812	-80.4823	-3.51395	-4.77755	-7.00652	-10.4429	1.16221	-0.594929
		10	51.8525	32.9358	92.2249	56.5422	-10.4411	-35.2363	33.1002	12.6141	79.2954	54.105	32.5569	-7.98732	-16.1163	-29.4405	137.017	122.025	-21.387	-35.8193	-41.8937	-51.632	-4.22426	-8.1935	1.63576	-0.900915	12.5132	10.7947
		11	80.2464	38.2451	104.669	53.9511	-16.0078	-45.9113	6.97713	-33.0473	80.7477	63.9321	15.783	-10.3658	8.78761	-18.2786	129.563	114.045	28.9269	-1.87398	-57.5794	-101.275	-1.84675	-3.61498	-5.95468	-9.50125	7.43579	5.85288
		12	29.3761	22.5302	112.424	79.1729	-20.1997	-33.8489	24.0411	-3.9875	78.9125	60.7442	6.88309	-23.5635	-36.7498	-46.3211	121.386	111.752	-11.0013	-22.9303	-19.5642	-33.2301	-2.89573	-4.32756	5.03712	2.40082	-2.76623	-3.92734
		13	73.1889	41.7104	104.846	60.792	-7.2665	-57.2096	11.2893	-25.0653	60.1737	36.5417	11.9579	-23.1202	-6.16566	-31.5446	123.19	115.607	18.5792	2.11395	-48.5926	-60.8121	-2.95002	-4.98416	2.9875	-0.454142	10.7556	9.25649
		14	69.0803	45.221	101.147	70.1014	-7.22799	-30.825	30.5689	-25.8018	64.6973	54.5249	21.4085	-6.98082	-11.3477	-28.1439	133.919	127.894	7.71032	-10.1188	-53.669	-67.9607	-4.19478	-6.15365	-8.22858	-11.7361	3.99618	2.49139
	Post	1	70.141	43.4186	109.285	69.0108	2.50886	-29.9466	-16.4043	-44.5489	63.2341	49.7618	4.05533	-15.1213	12.3768	-24.2433	119.819	111.052	25.4912	13.3431	-71.4105	-86.1809	-4.04316	-6.30259	-2.9615	-8.39821	6.68984	4.66254
		2	64.6087	29.5019	111.554	61.4754	-10.7627	-39.0783	-15.2431	-46.9592	87.4677	66.6228	15.1653	-3.26812	15.7294	-27.2853	118.008	109.428	25.9945	6.38027	-72.2995	-91.4507	-4.2474	-8.45374	-2.76495	-7.31017	5.0311	1.8332
		3	57.2687	31.8298	102.542	68.0225	-17.8506	-37.6613	33.7303	-26.0528	87.0859	59.1502	32.7672	-8.1152	-10.9782	-28.7467	132.594	122.98	11.8858	-18.9476	-55.5441	-85.8372	-5.67269	-7.44942	-4.93086	-9.23072	2.53617	0.74393
		4	65.8746	37.1133	103.87	69.5823	-21.3299	-51.8474	33.1527	-27.5643	71.3596	45.8054	21.5431	-5.98991	-12.0491	-37.6584	121.379	111.15	15.1487	-1.62487	-50.5501	-69.0267	-7.62932	-9.42275	-1.51073	-5.90805	-1.63705	-3.58748
		5	70.4833	48.8287	77.0169	64.0286	-24.5862	-46.7775	14.7076	-10.0387	83.0089	76.4508	41.4436	31.6971	-1.91778	-19.669	147.84	138.047	13.7385	-17.383	-61.1885	-77.1868	-4.54783	-6.49156	-5.12996	-10.4059	2.55925	1.18807
		6	66.1006	45.5342	106.684	74.0675	-22.5788	-44.509	40.2605	-9.71144	70.0891	47.0799	30.7819	-14.3617	1.83126	-20.9518	127.9	116.383	7.15997	-13.2626	-45.5632	-68.8837	-4.52308	-6.71753	-5.76481	-10.0002	-3.04759	-6.22638
		7	60.7724	31.5997	94.9049	54.2036	-18.157	-42.0496	25.3237	-25.016	85.8271	58.6009	28.7718	-3.82556	-4.43935	-43.4239	134.446	119.895	11.8559	-19.4683	-47.2705	-75.1629	-4.99236	-8.21569	4.61267	-2.87785	7.39254	1.43764
		8	58.4319	36.6899	100.344	67.1069	-7.91373	-37.5583	24.6693	-8.6303	77.2074	60.7145	39.7593	7.76664	-4.47224	-24.899	140.12	131.892	3.91149	-15.4582	-65.3653	-79.8651	-7.42118	-10.1189	-2.38708	-6.96812	5.58137	3.15175
		9	62.5573	43.5555	104.822	78.3532	-14.9335	-42.6739	36.3157	-23.6319	68.5566	52.4764	31.1185	-6.02092	3.2825	-16.0698	141.194	131.546	8.65375	-20.7554	-57.8914	-78.2498	-5.03732	-6.6135	-5.71358	-9.5433	2.40976	-0.234718
		10	50.4934	35.0397	91.5534	57.8655	-9.39352	-32.8435	34.5118	10.9701	76.4747	50.189	29.2321	-10.9434	-23.6007	-36.7058	135.424	119.08	-23.0013	-37.9095	-34.7846	-48.729	-5.89292	-10.8817	-1.58592	-4.7199	12.2396	10.1281
		11	80.4159	40.3925	104.321	55.5926	-14.3421	-43.1214	6.32945	-35.6037	76.4271	56.5456	15.4566	-10.2475	9.68793	-18.1053	128.327	112.937	23.4422	-4.80846	-62.4136	-104.738	-4.44685	-7.48144	-7.54604	-12.1488	6.05861	3.7687
		12	30.6631	22.5474	109.514	78.5576	-22.1085	-35.409	21.4665	-0.574845	79.6883	64.0718	2.09478	-23.6904	-40.7592	-49.7723	115.46	104.036	-13.8165	-22.3685	-14.0871	-25.88	-2.57997	-4.04569	4.20177	1.38222	-3.57085	-4.80698
		13	71.9273	37.7635	104.423	59.8633	-2.94633	-57.8216	9.70215	-26.6066	59.1305	35.1747	15.5076	-24.8044	-7.35347	-22.5827	120.667	112.164	17.938	-0.853669	-51.031	-69.4476	-5.25077	-7.73007	3.30522	-1.31025	10.3407	8.61167
		14	69.0452	42.8589	99.6647	68.0357	-7.8731	-32.9141	32.8216	-14.8004	62.7391	52.4891	22.397	-7.58324	-13.3858	-25.8507	137.064	130.047	2.54368	-12.5875	-49.8762	-60.9662	-3.56601	-5.66025	-4.12914	-7.68694	3.81076	2.15954

## Sheet: Peak Velocities
Peak Joint Angular Velocities (degrees/s)
				Torque Peaks
			Shoulder						Elbow				Wrist				Wrench-Hand			Trunk
		Subject	Humeral Plane		Humeral Elevation		Humeral Internal Rotation		Pronation		Flexion		Ulnar Deviation		Flexion		X	Y	Z	Right Lean		Right Rotation		Extension
			min	max	min	max	min	max	min	max	min	max	min	max	min	max	max	max	max	min	max	min	max	min	max
Shoulder Fatigue	Pre	1	-95.844	152.1	-156.07	130.317	-142.28	113.215	-229.64	232.164	-76.0901	74.84	-150.004	147.73	-143.56	130.438	28.4832	81.309	68.85	-7.92878	11.49	-11.3437	22.79	-6.57	5.12302
		2	-128.997	167.21	-147.75	156.666	-153.49	110.004	-220.86	179.631	-80.8609	77.93	-115.186	93.7	-203.67	154.154	38.7709	68.23	122.87	-9.91698	11.6	-13.9098	22.35	-9.54	5.90987
		3	-99.3222	139.54	-110.89	108.355	-134.74	123.125	-316.07	242.488	-88.0059	92.41	-168.089	148.49	-100.94	111.623	49.012	197.565	110.34	-7.52516	8.93	-12.9005	22.8	-5.26	5.1896
		4	-78.6511	137.53	-110.27	92.6643	-152.19	105.397	-424.44	333.205	-116.551	134.82	-141.572	134.36	-124.3	89.6503	37.2071	126.893	104.44	-7.24765	9.59	-12.582	23.14	-6.59	5.40417
		5	-102.748	156.5	-67.08	52.107	-133.65	106.133	-98.79	59.7868	-41.6388	48.09	-48.8644	74.5	-293.91	198.809	49.8611	117.334	86.69	-3.24018	4.87	-26.149	31.17	-4.85	5.17813
		6	-86.6226	104.66	-102.28	107.289	-132.53	108.345	-251.51	252.004	-67.0266	74.27	-131.745	155.17	-108.14	114.418	94.2899	195.156	74.23	-8.05395	11.41	-9.90216	14.58	-14.89	13.8013
		7	-92.1928	120.22	-138.44	113.585	-144.71	129.816	-230.4	210.845	-115.281	133.73	-189.777	175.69	-124.04	146.452	102.221	208.163	119.21	-13.4785	10.43	-14.9618	13.95	-13.45	13.6225
		8	-100.435	136.95	-130.75	110.195	-122.47	109.343	-215.79	194.126	-80.5024	101.5	-123.97	177.26	-180.1	146.267	59.2131	153.596	118.06	-10.2658	11.6	-23.8233	31.91	-7.92	8.3455
		9	-96.651	151.9	-137.64	147.374	-138.37	126.004	-238.12	203.203	-63.7139	79.16	-135.546	129.79	-224.88	153.397	51.1285	140.531	139.16	-7.22795	9.79	-13.16	16.92	-11.35	10.1633
		10	-66.0765	67.66	-114.44	113.704	-123.71	133.311	-132.72	120.465	-113.265	151.85	-208.432	230.85	-59.59	61.6756	173.414	157.077	85.23	-18.3549	16.17	-25.0471	17.89	-7.77	9.71119
		11	-155.997	211.41	-187.59	186.398	-161.39	118.645	-265.84	259.28	-87.9482	95	-148.076	128.48	-149.1	112.735	64.0465	190.755	50.22	-7.83678	9.75	-11.5936	20.65	-6.94	6.67279
		12	-58.7359	62.16	-89.71	107.944	-94.8	71.7912	-135.5	155.244	-50.1311	51.79	-134.558	130.67	-64.37	55.9995	52.8988	68.5717	58.46	-5.11146	5.92	-7.91413	9.76	-5.53	5.28639
		13	-168.852	247.29	-237.69	192.57	-267.81	176.326	-195.56	143.399	-135.831	126.57	-202.267	228.46	-114.8	62.0468	88.4892	178.533	109.75	-10.2701	11.62	-11.6783	18.42	-8.74	10.1383
		14	-109.709	119.4	-110.72	141.715	-112.22	88.6113	-213.65	214.838	-59.6928	57.93	-148.579	133.46	-114.4	107.765	55.9517	99.903	55.03	-7.44509	8.43	-11.2323	16.42	-5.84	6.31941
	Post	1	-84.4487	147.94	-136.26	103.158	-166.79	128.258	-229.34	231.561	-86.0944	107.66	-144.022	147.63	-133.62	104.551	54.5931	141.855	77.12	-10.1726	15.72	-13.1009	25.26	-6.74	6.6505
		2	-139.834	224.9	-176.19	132.282	-186.85	126.904	-219.94	161.17	-101.162	124.1	-143.927	140.68	-173.27	158.661	48.6495	70.9501	106.02	-22.2718	19.95	-26.0961	31.18	-10.03	10.0847
		3	-127.513	235.02	-148.9	126.642	-212.99	133.5	-277.99	206.102	-82.4036	91.45	-137.472	158.27	-102.73	103.961	52.6908	190.476	103.02	-20.4463	19.14	-32.4583	45	-13.44	13.7038
		4	-99.0251	146.21	-104.07	96.951	-140.11	108.318	-358.26	255.63	-93.9719	119.08	-131.059	130.39	-156.29	139.493	44.1977	118.2	71.19	-12.6327	11.41	-18.7911	27.24	-7.73	8.1832
		5	-117.701	162.07	-54.37	49.3915	-137.57	96.9142	-96.5	59.0817	-34.9477	40.25	-32.1995	38.92	-299.46	184.695	46.3096	129.385	71.4	-4.23376	5.64	-31.4418	36.96	-6.59	4.94154
		6	-66.8575	111.48	-100.53	83.252	-143.89	105.508	-276.8	215.448	-72.326	88.06	-97.8054	136.06	-116.55	112.163	79.8033	193.059	87.76	-15.4509	17.25	-19.5368	29.36	-30.75	26.6552
		7	-97.2902	99.21	-126.01	96.5313	-188.15	158.835	-209.28	194.148	-114.52	138.33	-181.697	167.4	-119.73	162.254	122.189	208.466	149.94	-25.8755	23.23	-21.8564	18.05	-21.36	22.4916
		8	-63.4919	116.53	-107.26	77.491	-111.29	100.837	-220.6	184.989	-86.8787	113.38	-107.902	164.41	-208.25	146.27	51.3949	161.863	93.96	-11.4395	13.32	-31.4571	34.27	-12.01	11.7284
		9	-92.7606	124.23	-151.03	140.738	-188.31	149.252	-255.3	220.805	-79.738	107.75	-140.57	190.23	-173.71	124.312	57.0204	179.619	97.79	-7.58994	8.15	-15.4269	17.3	-11.14	13.0727
		10	-73.8751	78.09	-97.79	98.4664	-94.01	127.996	-95.91	102.874	-122.704	137.21	-195.792	193.03	-45.01	56.4889	122.983	109.994	78.41	-30.9614	26.97	-44.6549	30.18	-14.17	20.1449
		11	-115.897	165.55	-168.57	147.559	-140.38	91.9081	-220.7	222.311	-87.0182	82.2	-138.916	125.32	-126.57	95.355	70.1614	168.683	60.88	-11.0026	10.14	-13.2339	21.2	-7.9	7.75227
		12	-77.2048	101.78	-98.79	118.461	-92.76	78.4185	-123.63	113.748	-65.1272	61.99	-118.272	140.04	-72.23	59.5576	57.8087	74.6453	56.59	-12.8203	11.39	-15.4816	15.03	-8.65	8.86801
		13	-168.761	266.87	-232.28	175.535	-313.61	183.278	-210.24	166.207	-135.216	136.11	-198.357	236.8	-133.73	60.6414	91.4186	186.58	119.71	-16.2403	15.73	-14.4725	23.03	-9.05	12.0332
		14	-120.019	140.13	-117.1	136.886	-179.17	96.3401	-204.32	181.644	-70.8127	76.67	-144.225	140.59	-137.46	136.701	54.6696	93.1451	52.55	-11.2455	10.23	-13.5567	17.6	-7.4	7.9909
Hand Fatigue	Pre	1	-98.1832	155.07	-167.16	150.677	-165.94	107.183	-149.68	145.773	-52.1149	60.52	-73.6218	80.89	-156.5	138.386	70.4295	58.258	58.9	-11.7015	17.47	-16.2636	27.18	-8.33	5.45544
		2	-205.917	240.2	-183.27	213.692	-168.43	122.139	-178.73	138.756	-108.823	88.81	-158.085	96.99	-178.38	190.719	39.0942	102.279	110.41	-15.7887	16.03	-19.8654	22.99	-12.54	11.0448
		3	-101.558	148.09	-113.14	101.59	-137.1	99.024	-318	230.724	-114.568	116.98	-169.266	150.51	-134.8	123.447	38.2716	184.904	90.74	-6.99004	7.63	-11.1986	24.19	-5.23	5.19809
		4	-98.1939	136.01	-141.78	118.916	-211.15	154.912	-330.83	266.484	-114.567	137.09	-152.438	141.62	-147.63	160.124	62.4198	138.377	120.14	-7.41501	8.59	-10.8097	15.72	-6.18	6.12441
		5	-72.7147	99.96	-51.59	50.6548	-126.17	120.086	-171.59	147.415	-28.5763	31.73	-68.6983	73.49	-115.76	92.0938	43.3024	179.814	32.47	-3.96839	5.12	-14.1713	17.18	-6.42	7.00209
		6	-97.5486	130.73	-145.78	119.32	-178.07	136.631	-243.17	273.307	-101.052	123.72	-146.864	181.48	-135.9	125.328	99.4433	203.437	147.79	-8.45218	12.34	-15.2209	25.11	-18.95	16.1928
		7	-171.034	182.33	-186.79	167.385	-204.06	198.547	-175.78	203.495	-100.288	105.62	-175.176	147.61	-125.96	113.49	78.8612	169.523	122.22	-9.00838	8.62	-16.6624	15.55	-7.93	9.91703
		8	-123.743	126.98	-148.39	143.046	-157.82	131.742	-123.39	112.719	-58.3131	71.06	-106.455	123.17	-111.23	99.3844	51.98	113.469	65.2	-8.75526	11.35	-19.4821	19.46	-7.46	8.48044
		9	-54.8086	105.1	-103.23	97.8092	-159.51	120.816	-339.25	244.025	-67.3219	89.99	-139.542	187.05	-141.34	97.713	72.9746	230.321	84.26	-5.77881	7.54	-11.3462	18.96	-9.26	9.50871
		10	-92.7201	101.31	-123.06	128.165	-135.87	164.518	-133.58	111.95	-91.8555	122.38	-151.857	191.16	-57.05	52.5254	102.631	104.826	68.85	-14.7729	15.79	-27.831	18.66	-7.29	8.51428
		11	-198.294	231.4	-181.39	208.72	-169.46	141.754	-167.89	190.656	-77.7683	80.95	-130.537	125.95	-150.15	132.603	46.771	152.399	54.98	-6.02407	6.95	-15.1065	26.33	-6.88	6.92554
		12	-38.1191	34.9	-96.96	135.012	-95.56	82.3287	-119.96	163.383	-83.6575	88.39	-140.423	141.98	-64.98	47.4388	61.4086	73.3612	49.43	-7.22235	9.13	-9.51137	9.66	-5.79	5.377
		13	-150.688	242.06	-230.62	191.268	-262.43	161.737	-234.05	156.198	-141.404	143.74	-194.915	224.67	-223.03	120.867	55.9012	142.529	98.08	-11.3719	13.03	-14.4764	17.63	-14.1	10.9182
		14	-110.435	113.68	-108.13	138.869	-130.95	98.3891	-210.74	248.887	-55.5606	53.37	-136.783	125.64	-90.03	88.7863	39.4081	107.136	52.63	-6.69513	8.33	-10.1161	12.19	-5.89	6.11993
	Post	1	-103.452	160.89	-176.46	144.057	-160.51	110.598	-134.51	144.485	-68.0364	79.05	-94.4488	96.23	-182.58	160.715	61.4925	78.3823	77.04	-9.74553	16.41	-16.9726	26.74	-7.53	6.0844
		2	-152.758	194.33	-186.77	174.344	-137.33	108.986	-164.99	131.526	-85.3353	94.54	-103.022	94.57	-206.84	190.196	59.9263	91.7368	125.91	-20.7584	20.28	-22.7097	30.46	-13.21	18.4184
		3	-111.066	164.93	-122.63	120.996	-144.35	115.594	-381.67	288.325	-141.038	154.53	-194.101	166.18	-148.7	140.253	65.5037	254.237	101.49	-11.2753	10.34	-16.6859	33.71	-7.28	7.73139
		4	-107.659	151.16	-154	117.822	-257.14	163.511	-297.46	241.202	-108.114	143.74	-145.201	144.66	-145.96	137.211	57.8684	141.004	134.04	-8.64445	9.38	-10.5892	14.94	-6.8	6.99193
		5	-69.8154	112.11	-56.15	47.8938	-123.38	104.794	-153.69	114.088	-38.7163	44.43	-55.5182	101.3	-178.13	98.7552	54.9171	214.03	67.9	-4.54165	7.45	-22.1349	26.46	-7.05	6.71234
		6	-79.6847	106.24	-128.31	96.6285	-162.72	130.078	-208.94	217.932	-86.3254	112.46	-146.296	190.63	-163.92	125.504	63.8356	130.2	170.53	-7.95691	11.25	-12.7448	20.02	-12.33	11.8512
		7	-110.929	140.66	-166.36	136.735	-163.26	136.703	-222.4	212.879	-106.263	116.53	-159.01	137.02	-190.98	188.125	95.0409	188.109	152.4	-12.0395	10.44	-17.729	17.65	-15.33	14.4164
		8	-88.3358	116.39	-126.54	106.861	-145.58	124.196	-138.3	136.815	-65.3523	73.32	-113.639	156.18	-140.8	132.014	52.8603	113.387	83.32	-7.87756	9.75	-26.3383	33.15	-9.5	9.32978
		9	-66.3381	119.34	-116.73	95.819	-171.97	129.877	-330.52	226.379	-61.7487	88.07	-140.769	204.1	-157.29	102.537	79.8132	229.029	94.48	-6.15231	8.36	-12.324	22.63	-10.17	9.6053
		10	-77.7953	85.04	-124.02	120.148	-140.26	165.645	-152.07	133.991	-100.197	141.37	-161.799	213.25	-50.54	57.057	108.207	115.638	95.67	-19.3577	18.42	-29.3665	17.51	-7.87	9.34814
		11	-174.776	236.75	-179.91	172.824	-184.91	112.084	-172.37	164.112	-82.2456	97.48	-123.969	122.06	-171.08	123.608	57.8308	143.462	93.65	-9.39474	11.27	-16.0536	31.23	-8.91	6.61027
		12	-39.4659	38.45	-91.92	121.686	-91.09	74.9252	-105.85	120.021	-71.2853	71.36	-124.699	122.14	-71.16	48.4315	65.5754	59.4564	60.22	-7.20269	9.04	-9.24346	9.51	-5.57	6.33444
		13	-162.781	231.72	-239.65	184.764	-271.84	177.325	-226.59	150.267	-140.275	142.48	-199.766	243.16	-161.84	85.451	58.2333	161.941	96.45	-15.3207	14	-13.6956	19.82	-14.4	16.9019
		14	-117.325	124.3	-106.41	136.828	-140.9	106.446	-187.62	195.191	-54.2617	55.34	-135.048	130.95	-67.3	70.6501	41.0657	98.6181	52.74	-7.51323	8.21	-10.3594	13.1	-5.46	6.41725

## Sheet: Variability
Mean SD (degrees)
			Shoulder			Elbow		Wrist		Wrench-Hand Angle			Trunk
		Subject	Humeral Plane	Humeral Elevation	Humeral Internal Rotation	Pronation	Flexion	Ulnar Deviation	Flexion	X	Y	Z	Right Lean	Right Rotation	Extension
Shoulder Fatigue	Pre	1	3.7	2.69	4.2	5.67	4.56	3.7	6.46	3.65	3.33	8.18	1.77	1.48	0.86
		2	4.66	5.13	4.23	8.19	4.02	7.52	6.42	3.04	7.18	9.1	1.53	1.34	1.04
		3	2.57	2.28	2.71	4.19	2.71	2.69	4.62	1.66	2.61	4.09	0.77	0.89	0.88
		4	4.43	2.5	3.22	6.38	4.4	2.5	4.98	1.77	4.37	5.02	1.45	0.96	1.26
		5	4.34	3.03	3.04	4.03	3.49	3.14	7.35	3.67	5.53	6.23	1.41	1.23	1.91
		6	6.21	4.94	3.25	9.28	11.1	6.3	10.6	3.94	8.36	13.23	1.11	1.34	1.64
		7	5.25	4.06	3.7	4.66	4.35	3.69	5.72	2.72	5.59	6.32	1.35	1.1	1.79
		8	5.57	4.57	4.78	8.65	4.14	3.61	6.8	2.65	4.88	8.28	1.46	1.33	1.34
		9	4.45	3.49	3.63	6.02	3.74	3.7	6.68	3.62	5.46	4.53	1.28	1.79	1.18
		10	4.09	3.53	3.16	3.08	3.7	3.57	3.44	3.8	2.6	4.63	1.83	1.77	1.6
		11	3.87	3.3	2.84	4.28	3.81	2.67	5.08	1.9	3.89	5.03	2.54	1.1	1.54
		12	4.76	7.29	4.26	7.46	3.2	4.19	9.55	7.31	6.42	10	1.5	0.79	1.24
		13	2.94	2.57	3.45	2.83	3.2	4.09	5.33	2.1	3	4.98	0.84	0.77	0.68
		14	7.76	3.3	3.02	6.77	4.52	2.77	5.48	2.89	2.61	6.87	2.47	2.17	1.51
	Post	1	3.85	4.75	3.89	5.81	5.77	5.58	6.2	3.23	8	6.16	2.86	1.43	2.14
		2	5.45	8.83	5.56	5.13	5.27	3.67	5.55	3.08	3.11	6.45	4.74	1.9	2.16
		3	5.22	6.43	4.26	7.26	5.59	3.56	6.13	2.95	4.73	6.31	2.76	2.28	2.07
		4	5.98	4.04	4.38	9.5	6.31	3.1	8.33	4.46	5.54	10.53	2.78	2.44	3.21
		5	8.37	4.96	4.89	5.58	6.43	2.94	6.8	4.56	6.73	7.17	3.47	1.8	2.8
		6	7.81	6.6	5.04	8.57	7.23	6.37	7.81	4.42	8.57	10.64	4.61	2.92	4.17
		7	8.52	3.92	5.01	4.04	6.56	3.85	5.6	3.16	5.06	6.34	2.98	1.29	2.69
		8	7.01	7.83	5.77	6.81	5.27	3.87	6.62	2.11	5.45	5.9	3.04	2.83	2.64
		9	5.26	3.91	4.07	4.32	4.76	3.74	5.82	2.19	4.49	4.29	1.96	2.09	1.85
		10	7.03	7.02	5.15	4.26	7.27	5.42	4.56	4.86	3.53	6.05	6.33	3.57	4.41
		11	5.26	4.51	2.93	4.4	5.02	2.95	5.23	2.8	4.39	5.6	2.75	1.15	2.61
		12	5.79	4.81	4	3.97	4.42	3.03	5.59	2.32	3.7	4.71	1.21	1.61	1.53
		13	3.35	2.8	4.34	2.62	4.1	2.85	5.26	1.5	3.39	4.89	1.58	1.46	1.58
		14	4.55	4.33	2.85	4.62	3.87	2.52	5.4	2.01	3.17	4.24	3.59	1.42	1.92
Hand Fatigue	Pre	1	4.6	3.53	3.94	8.43	4.22	3.86	11.82	8.2	3.71	14.56	1.76	1.75	1.3
		2	4.42	3.22	2.83	3.89	3.46	3.35	4.25	1.94	2.82	4.45	1.63	1.12	1.47
		3	3.26	2.21	2.79	5.52	3.18	3.12	5.01	1.6	3.32	4.73	1.05	1.1	0.82
		4	4.56	4.62	4.83	6.91	5.36	3.26	6.79	3.32	3.8	7.89	1.21	1.16	1.31
		5	4.09	2.52	3.19	11.15	3.72	2.62	5.24	2.85	5.89	9.81	1.34	1.05	1.03
		6	5.21	4.24	3.67	6.67	4.58	7.13	9.93	3.2	6.4	9.35	1.8	1.87	2.63
		7	6.08	3.92	4.96	7.09	4.93	3.82	7.12	3.23	5.93	6.09	1.19	1.32	1.19
		8	5.91	4.72	4.31	10.83	6.22	4.33	8.71	3.93	6.67	11.79	1.31	1.53	1.5
		9	2.95	2.5	3.47	4.52	3.07	3.37	4.89	1.72	3.81	4.45	0.94	1.04	1.25
		10	4.02	4.38	3.14	3.22	3.58	4.8	3.96	3.97	5.34	5.57	1.51	1.24	1.12
		11	4.5	3.97	3.13	3.48	4.81	3.36	4.07	2.57	3.55	6.43	1.92	1.29	1.19
		12	3.75	4.02	2.72	3.58	4.51	2.96	4.37	2.95	2.69	4.27	1.38	0.79	1.09
		13	3.44	2.66	3.75	2.85	2.93	3.26	3.68	2.11	2.56	3.89	1.18	0.67	1.27
		14	4.54	4.01	3.36	9.02	5.04	4.16	5.97	2.5	5.04	8.2	2.09	1.14	1.07
	Post	1	4.39	4	4.55	6.07	4.48	4.25	10.23	4.56	4.95	13.68	1.44	1.32	1.31
		2	4.34	3.73	3.69	4.51	3.73	3.04	4.77	3.52	2.85	5.99	1.8	1.65	2.21
		3	3.46	3.55	3.6	7.94	3.83	3.45	7.13	3.18	4.81	7.67	1.12	1.44	1.17
		4	5.8	3.48	4.58	6.6	5.27	2.84	5.31	3.17	3.2	6.19	1.63	1.04	2.22
		5	5.26	3.25	4.26	14.2	5.59	2.68	4.8	3.94	7.17	10.75	2.56	1.49	2.16
		6	5.27	3.68	3.56	6.34	4.68	5.13	8	3.17	4.82	6.54	1.55	1.5	2.36
		7	7.25	5.01	5.98	8.76	5.54	4.02	9.37	5.19	6.9	7.44	1.65	1.4	1.88
		8	6.41	4.61	4.04	5.99	4.46	3.94	6.91	2.34	5.05	7.69	2.92	2.14	1.68
		9	5.85	3.02	4.4	4.96	9.53	3.65	5.54	1.82	4.52	4.31	1.25	2.14	1.57
		10	4.16	3.89	3.62	3.53	6.25	5.33	7.86	8.47	6.4	9.86	1.91	1.74	1.31
		11	5.27	3.88	2.89	3.14	8.86	4.55	5.01	2.47	4.26	5.85	2.36	1.63	1.98
		12	3.6	5.01	3.81	4.29	5.12	3.26	3.48	7.8	4.27	5.45	1.08	1.05	0.94
		13	3.58	2.21	4.14	2.29	3.62	3.15	5.21	2.23	3.47	5.51	1.37	0.94	1.07
		14	4.85	3.23	3.27	7.89	5.14	3.18	4.53	3.15	4.87	7.46	3.72	1.4	1.21

## Sheet: Relative Timing
Relative Timing of Joint Movements (% movement cycle)
			Shoulder			Elbow		Wrist		Wrench-Hand Angle			Trunk
		Subject	Humeral Plane	Humeral Elevation	Humeral Internal Rotation	Pronation	Flexion	Ulnar Deviation	Flexion	X	Y	Z	Right Lean	Right Rotation	Extension
Shoulder Fatigue	Pre	1	32	24	28	26	23	22	26	30	31	30	29	40	19
		2	39	30	32	14	20	14	24	28	17	29	37	43	39
		3	41	35	27	35	34	25	27	33	20	38	35	47	26
		4	36	30	31	30	30	24	30	33	18	34	37	42	34
		5	35	21	26	26	26	24	22	29	23	33	30	38	24
		6	41	24	28	24	22	20	27	28	21	33	38	43	33
		7	40	18	27	29	19	19	27	27	11	35	24	34	3
		8	34	20	18	28	25	22	25	18	22	33	23	41	21
		9	41	24	32	30	26	23	34	30	19	34	39	46	31
		10	44	41	31	41	42	42	32	21	22	43	32	43	26
		11	38	25	36	25	25	20	36	35	28	30	37	43	28
		12	40	26	30	28	33	37	41	24	25	28	29	39	24
		13	33	26	25	28	27	28	36	19	33	32	34	37	34
		14	38	22	27	29	23	25	34	29	17	36	41	41	35
	Post	1	34	21	30	24	23	19	25	31	23	31	30	44	19
		2	36	23	33	15	15	13	21	27	16	28	32	39	25
		3	39	27	27	27	25	22	29	35	34	37	31	44	16
		4	36	26	26	26	28	23	30	30	20	33	32	41	18
		5	33	21	28	25	29	37	23	30	26	35	38	37	16
		6	38	24	26	19	26	20	26	24	29	29	33	41	26
		7	35	17	22	30	18	22	24	18	12	35	17	33	5
		8	32	19	20	26	23	20	23	17	29	30	22	37	19
		9	35	18	24	30	19	20	32	28	20	34	35	39	20
		10	46	33	32	34	39	38	28	19	23	38	32	41	28
		11	37	19	27	21	22	19	33	34	27	32	31	42	23
		12	44	34	33	32	35	37	41	22	24	30	26	43	27
		13	32	25	25	28	27	28	35	18	29	30	32	36	25
		14	37	21	29	21	19	19	34	27	20	34	41	41	28
Hand Fatigue	Pre	1	33	23	27	25	23	25	28	27	30	26	30	40	27
		2	41	29	36	18	25	21	29	27	17	37	40	43	40
		3	42	37	29	34	32	21	37	39	23	39	33	47	27
		4	36	21	27	27	27	24	30	32	29	33	35	44	17
		5	39	28	32	28	22	23	30	29	27	32	36	43	34
		6	39	21	26	29	27	21	22	27	21	35	36	46	32
		7	39	18	26	30	19	19	32	28	15	41	29	38	6
		8	37	18	20	25	22	24	33	21	15	26	31	41	20
		9	35	18	25	30	22	23	34	33	20	31	31	47	18
		10	47	41	35	38	41	41	41	21	22	35	30	43	23
		11	41	26	40	28	21	22	35	36	21	35	29	46	35
		12	39	33	29	36	42	42	40	24	24	31	27	32	22
		13	33	25	24	29	23	26	32	30	33	29	32	36	35
		14	39	24	27	32	22	21	35	34	19	38	36	38	31
	Post	1	33	23	27	25	23	22	24	30	29	28	30	41	23
		2	39	29	32	16	20	21	21	34	12	34	40	41	33
		3	44	36	27	37	36	25	39	32	22	40	35	48	20
		4	35	21	27	26	25	23	26	33	32	33	33	42	18
		5	36	26	30	23	23	22	25	24	30	29	36	41	22
		6	36	20	26	25	24	24	20	21	16	35	37	46	26
		7	35	18	26	25	20	18	23	26	13	38	20	33	4
		8	35	22	18	27	24	25	24	24	16	30	34	42	23
		9	34	20	23	29	23	24	30	29	21	30	31	45	16
		10	44	42	31	40	44	43	38	22	24	40	35	39	27
		11	39	23	39	28	27	25	29	35	21	33	41	45	37
		12	39	37	31	39	41	42	39	25	29	28	30	36	24
		13	33	24	25	27	22	26	33	29	29	29	31	37	35
		14	38	25	28	30	20	20	29	29	19	36	36	38	32

## Sheet: EMG
EMG Analyses
		IMPF Slopes (1/scales/cycle)
		Thenar	Wrist Flexor	Wrist Extensor	Biceps	Triceps	Ant. Deltoid	Mid. Deltoid	Post. Deltoid	Pec. Major	Trapezius	Latissimus D.	R. Erector Spinae	L. Erector Spinae
	Shoulder Fatigue	-3.69694e-05	-4.68739e-05	-0.000104391	-2.62017e-05	-4.01128e-05	-7.17247e-05	-5.28004e-05	-1.92059e-05	-4.96879e-05	-8.61258e-05	-2.68174e-05	-0.000218661	-8.78256e-05
		4.20631e-05	-0.000101674	5.72054e-05	2.00736e-06	-5.58517e-05	-0.000163036	-0.000113848	-6.70601e-05	-2.5656e-05	-0.00012466	-8.56158e-05	-4.04976e-05	-6.37117e-05
		1.01018e-05	-2.98407e-05	-2.99753e-05	-8.8329e-05	-1.26512e-05	-9.08542e-05	-8.56902e-05	7.2509e-06	-5.92608e-05	-8.30418e-05	-1.3595e-05	-4.51422e-05	-5.41841e-05
		1.5266e-05	-1.14049e-05	-1.48162e-06	-1.1571e-05	4.82948e-06	-1.82134e-06	-3.1957e-05	6.1903e-06	-5.9248e-06	-6.46905e-05	-1.7142e-06	2.71231e-06	-4.6734e-05
		-3.57529e-05	-9.61275e-05	-4.1217e-05	-4.41927e-05	-2.65617e-05	-0.000120644	-7.46179e-05	1.73095e-06	-5.93669e-05	-7.56906e-05	-2.96954e-05	-1.8283e-05	-3.5185e-05
		-3.32715e-06	-2.96201e-05	-3.18511e-05	-1.08331e-05	-2.85024e-06	-9.65211e-06	-7.49533e-06	-7.07275e-06	-9.44674e-06	-1.69788e-05	-7.23961e-06	-1.25258e-06	-1.19979e-05
		8.39494e-06	-7.11649e-05	-8.00241e-06	-4.99161e-06	-2.04512e-05	-4.90143e-05	-4.84692e-05	-2.26824e-05	-2.13171e-05	-5.61698e-05	-3.74593e-05	-3.2361e-05	1.68243e-05
		2.47199e-05	-3.01279e-05	-5.67313e-05	-5.6727e-06	-2.71895e-05	-1.11156e-05	-4.03507e-05	-2.49874e-05	-4.02702e-05	-3.15087e-05	-1.18556e-05	-1.39814e-06	-7.84555e-06
		1.65354e-05	-2.08367e-05	-1.4361e-05	-4.64094e-05	-8.71891e-06	-1.70741e-05	-1.82569e-05	-1.60903e-05	-2.1852e-05	-1.68677e-05	-6.2547e-05	-3.68933e-05	-4.00548e-05
		-3.03914e-05	-3.12781e-05	-5.30772e-05	-2.83003e-06	-3.28957e-05	-5.8335e-05	-6.77768e-05	-4.53223e-05	-4.64066e-05	-4.63121e-05	2.68668e-05	-2.73002e-05	6.17438e-05
		0.000118034	-4.24621e-05	2.95722e-05	6.59331e-06	-0.000105065	-0.000209958	-0.000211262	-0.000103982	-0.000250214	-0.000305082	-0.00017963	-9.9998e-05	-0.000162107
		1.9783e-05	-0.000144189	-0.000129436	-9.56349e-05	-3.56267e-05	-4.49024e-05	-0.000106134	-0.000114093	-7.44118e-05	-6.95943e-05	-9.91812e-05	-0.000138093	-0.000100123
		-3.33961e-05	-2.19581e-05	-1.31012e-05	1.04853e-05	8.07467e-06	-4.12026e-05	-5.28818e-05	-9.6499e-06	-1.04187e-05	-6.25014e-05	-5.63686e-06	-1.66315e-05	-4.08657e-05
		1.54603e-05	-4.80226e-05	1.25769e-05	-1.7955e-05	-6.23228e-06	-4.59868e-05	-2.46302e-05	-2.44252e-05	-1.0919e-05	-4.00785e-05	-6.21494e-05	-2.68621e-05	-8.28862e-06
	Hand Fatigue	-4.89626e-05	-2.28655e-05	6.55193e-05	-5.78049e-05	-2.05933e-05	0.000139994	-1.07497e-05	-2.67231e-05	2.3945e-05			-4.35002e-05	1.39604e-05
		-8.4275e-05	-6.04395e-05	-2.7484e-05	-1.5852e-05	-3.0298e-05	-3.2818e-05	-1.5198e-05	-2.29656e-05	-3.40866e-05	-4.25457e-05	-3.14452e-05	-2.82924e-05	-9.85497e-06
		-5.10756e-05	-2.28546e-05	-5.77419e-05	-2.09132e-05	-2.18567e-05	-1.27391e-05	-6.71056e-06	-1.78913e-05	-1.76246e-05	-4.2397e-05	-8.36069e-06	-1.93151e-05	-4.51947e-05
		-0.000104656	-9.88299e-05	-0.000119986	3.69104e-07	5.79124e-06	-4.78061e-05	-1.25818e-05	-1.10196e-05	-4.91064e-05	-1.00787e-05	1.41803e-05	7.10518e-05	6.30098e-05
		-5.02387e-05	-4.86527e-05	-3.4564e-05	-6.68868e-05	-5.19927e-05	-1.79092e-05	-8.52808e-05	-7.14443e-05	-1.56028e-05	-2.95398e-05	-4.35295e-05	-3.55895e-05	-1.6285e-05
		-1.02884e-05	-5.32825e-06	-1.12251e-05	-6.60184e-06	-6.9402e-06	8.5065e-06	1.21969e-06	3.15618e-06	3.38497e-07	-7.58616e-07	3.91704e-06	-1.02486e-05	-1.32754e-05
		-2.59236e-05	-6.28582e-05	-5.29425e-05	-6.17127e-05	-5.85117e-05	-3.81971e-05	-5.37051e-05	-5.98852e-05	-4.87195e-05	-5.49081e-05	-2.36655e-05	-4.49464e-05	-5.58392e-05
		-2.79667e-05	-9.32186e-05	-7.46041e-05	-6.51697e-05	-6.50929e-05	-6.11765e-05	-8.28145e-05	-7.39634e-05	-2.18649e-05	-1.81636e-05	-0.000101233	-0.000118164	-0.000150607
		4.45107e-06	-2.98225e-05	-1.09879e-05	-9.12951e-05	-5.64598e-05	-2.46157e-05	-7.30251e-05	-6.34282e-05	-5.07184e-05	-5.2849e-06	-6.58033e-05	-5.08501e-05	-5.41267e-05
		-4.77768e-05	-6.56537e-05	-7.44337e-05	-3.31551e-05	-4.43478e-05	-5.77028e-05	-9.94597e-05	-8.46831e-05	-4.23486e-05	-3.32235e-05	-0.000104789	-4.29075e-05
		-7.98517e-05	-0.000179109	-0.00020933	3.62671e-05	3.43259e-05	0.000141916	7.72719e-05	5.3664e-05	8.90408e-06	-3.85226e-06	-0.000279495	-0.000278953	-0.000349707
		-1.5429e-05	-2.04761e-05	-1.99873e-05	-4.26103e-06	-1.80218e-07	7.5816e-06	-9.79681e-07	-1.10444e-05	-3.47462e-07	-1.40359e-05	-5.38027e-06	-6.87895e-06	-1.29562e-05
		-6.89083e-05	-4.74123e-05	-4.34869e-05	-3.41756e-05	-1.25641e-05	-1.18111e-05	-3.82641e-05	-1.29398e-05	-3.43448e-05	7.81757e-06	1.2674e-05	-4.05483e-05	-4.73704e-05
		-9.19228e-07	2.63115e-06	-4.69918e-07	-2.17942e-06	-2.99431e-06	1.13542e-06	-9.57725e-06	-3.9885e-06	-3.99444e-06	1.65988e-06	-1.08036e-05	-5.48885e-06	3.07443e-06
